# Supplementary material for: Ethylene Response Factor MaERF012 Modulates Fruit Ripening by Regulating Chlorophyll Degradation and Softening in Banana
Source: Foods. 2022 Dec 1;11(23):3882. doi: 10.3390/foods11233882 (PMC9738063; doi:10.3390/foods11233882)
Supplement: Supplementary file 1 [file foods-11-03882-s001.zip]

Archive with 1 entries (1 files):
- foods-2042579-supplementary.pdf
